# Supplementary material for: mRNA Biomarkers in Dried Blood Spots May Improve Detection of Autologous Blood Micro‐Transfusions Using an Individualized Approach
Source: Drug Test Anal. 2025 Aug 9;17(11):2291–300. doi: 10.1002/dta.3939 (PMC12580161; doi:10.1002/dta.3939)
Supplement: Supplementary file 3 — Data S1: Supporting Information. [file DTA-17-2291-s002.xlsx]

## Sheet: CA1
Table S1 B)
Withdrawal
Time point / Subject	1	2	3	4	5	6	7	8	9	10	11	12	13	14	15	16	17	18	19	20	21	22	23	24	25	26	27	28	29	30	31	32	33	34	35	36	37	38	39	40	41	42	43	44	45	46	47	48
B1		0	0		0		0		0						0	0	0		0	0	0	0	0	0	0	0	0		0		0	0				0		0		0	0
B2		0	0		0		0		0						0	0	0		0	0	0	0	0	0	0	0	0		0		0	0				0		0		0	0
B3		0	0		0		0		0						0	0	0		0	0	0	0	0	0	0	0	0		0		0	0				0		0		0	0
B4		0	0		0		0		0						0	0	0		0	0	0	0	0	0	0	0	0		0		0	0				0		0		0	0
B5		0	0		0		0		0						0	0	0		0	0	0	0	0	0	0	0	0		0		0	0				0		0		0	0
B6		0	0		0		0		0						0	0	0		0	0	0	0	0	0	0	0	0		0		0	0				0		0		0	0
B7	0	0	0	0	0	0	0		0	0	0	0	1	0	0	0	0	0	0	0	0	0	0	0	0	0	0		0	0	0	0	0	0	0	0	0	0	0	0	0	0	0	0	0	0	0	0
B8	0	0	1	0	0	0	0		0	0	0	0	0	0	0	0	0	0	0	0	0	0	0	0	0	0	0		0	0	0	0	0	0	0	0	0	0	0	0	0	0	0	0	0	0	0	0
3D	0	0	0	1	0	1	0		0	0	0	0	0	1	0	0	0	0	0	0	0	1	0	0	0	0	0		0	0	0	0	0	1	0	0	1	0	0	1	0	1	1	0	1	1	0	0
7D	1	0	0	1	1	1	1		0	0	0	0	0	0	0	0	0	0	1	0	0	1	0	1	0	1	0		0	0	0	0	1	0	0	0	1	1	0	1	0	1	1	1	0	1	0	0
14D	1	0	0	1	0	1	0		0	0	0	1	0	1	0	0	0	1	0	0	0	1	0	1	0	0	0		0	0	1	0	1	0	0	0	0	0	0	1	0	1	1	0	0	0	0	0
21D	0	0	0	0	0	0	0		0	0	0	0	0	0	0	0	0	0	0	0	0	1	0	0	0	1	0		0	1	0	0	0	1	0	0	0	0	0	0	0	1	1	0	1	0	0	0
28D	0	0	0	0	0	0	0		0	0	0	0	0	0	0	0	0	0	0	0	0	1	0	0	0	0	0		0	0	0	0	0	0	1	0	0	0	1	0	0	1	0	0	1	0	0	0
Total outliers	2	0	1	3	1	3	1	0	0	0	0	1	1	2	0	0	0	1	1	0	0	5	0	2	0	2	0	0	0	1	1	0	2	2	1	0	2	1	1	3	0	5	4	1	3	2	0	0
Outliers following withdrawal	2	0	0	3	1	3	1	0	0	0	0	1	0	2	0	0	0	1	1	0	0	5	0	2	0	2	0	0	0	1	1	0	2	2	1	0	2	1	1	3	0	5	4	1	3	2	0	0
	ABMT	Placebo
Micro-transfusion
Time point / Subject	1	2	3	4	5	6	7	8	9	10	11	12	13	14	15	16	17	18	19	20	21	22	23	24	25	26	27	28	29	30	31	32	33	34	35	36	37	38	39	40	41	42	43	44	45	46	47	48
B1		0	0		0		0		0						0	0	0		0	0	0	0	0	0	0	0	0		0		0	0				0		0		0	0
B2		0	0		0		0		0						0	0	0		0	0	0	0	0	0	0	0	0		0		0	0				0		0		0	0
B3		0	0		0		0		0						0	0	0		0	0	0	0	0	0	0	0	0		0		0	0				0		0		0	0
B4		0	0		0		0		0						0	0	0		0	0	0	0	0	0	0	0	0		0		0	0				0		0		0	0
B5		0	0		0		0		0						0	0	0		0	0	0	0	0	0	0	0	0		0		0	0				0		0		0	0
B6		0	0		0		0		0						0	0	0		0	0	0	0	0	0	0	0	0		0		0	0				0		0		0	0
B7	0	0	0	0	0	0	0		0	0	0	0	0	0	0	0	0	0	0	0	0	0	0	0	0	0	0		0	0	0	0	0	0	0	0	0	0	0	0	0	0	0	0	0	0	0	0
B8	0	0	0	0	0	0	0		0	0	0	0	0	0	0	0	1	0	0	0	0	0	0	0	0	0	0		0	0	0	0	0	0	0	0	0	0	0	0	0	0	0	0	0	0	0	0
3H	0	0	0	1	0	0	0		0	0	0	0	0	1	0	0	0	0	0	0	0	0	0	0	0	0	0		0	0	0	0	0	0	0	0	1	0	0	0	0	0	0	0	0	1	0	0
6H	0	0	0	0	0	1	0		0	0	0	0	0	1	0	0	0	0	0	0	0	0	0	0	0	0	0		0	0	0	0	0	0	0	0	0	0	0	0	0	1	1	0	0	1	0	0
24H	0	0	0	1	0	1	0		0	0	0	0	0	0	0	0	0	0	0	0	0	0	0	0	0	0	0		0	0	0	0	0	0	0	0	0	0	0	0	0	0	0	0	0	1	0	0
2D	0	0	0	0	0	1	0		0	0	0	0	0	0	0	0	0	0	0	0	0	0	0	0	0	0	0		0	0	0	0	0	0	0	0	0	0	0	1	0	0	1	0	0	1	0	0
3D	0	0	0	1	0	1	0		0	0	0	0	0	0	0	0	0	0	0	0	0	1	0	0	0	0	0		0	0	0	0	0	0	0	0	1	0	0	1	0	0	0	0	0	1	0	0
6D	0	0	0	1	0	0	0		0	0	0	0	0	0	0	0	0	0	0	0	0	0	0	0	0	0	0		0	0	0	0	0	0	0	0	0	0	0	1	0	1	0	0	0	0	0	0
Total outliers	0	0	0	4	0	4	0	0	0	0	0	0	0	2	0	0	1	0	0	0	0	1	0	0	0	0	0	0	0	0	0	0	0	0	0	0	2	0	0	3	0	2	2	0	0	5	0	0
Outliers following ABMT	0	0	0	4	0	4	0	0	0	0	0	0	0	2	0	0	0	0	0	0	0	1	0	0	0	0	0	0	0	0	0	0	0	0	0	0	2	0	0	3	0	2	2	0	0	5	0	0
